# Supplementary material for: A Pilot Longitudinal Clinical Reasoning Curriculum for Pediatric Residents
Source: MedEdPORTAL. 2024 Sep 25;20:11447. doi: 10.15766/mep_2374-8265.11447 (PMC11422513; doi:10.15766/mep_2374-8265.11447)
Supplement: Supplementary file 1 — Preimplementation Survey.docxCurriculum Goals, Objectives, and Timeline.docxSession 1 - Illness Scripts.pptxSession 1 - Small-Group Facilitator Guide.docxSession 2 - Illness Scripts 2.pptxSession 2 - Small-Group Facilitator Guide.docxSession 3 - Script Concordance.pptxSession 3 - Small-Group Facilitator Guide.docxSession 3 - Small-Group Handout.docxSession 4 - Pathophysiology.pptxSession 4 - Small-Group Facilitator Guide.docxSession 4 - Small-Group Handout.docxSession 5 - Review Game.pptxPostimplementation Survey.docx [file mep_2374-8265.11447-s001.zip]

Archive with 15 entries (15 files):
- J. Session 4 - Pathophysiology.pptx
- M. Session 5 - Review Game.pptx
- B. Curriculum Goals, Objectives, and Timeline.docx
- C. Session 1 - Illness Scripts.pptx
- G. Session 3 - Script Concordance.pptx
- A. Preimplementation Survey.docx
- D. Session 1 - Small-Group Facilitator Guide.docx
- E. Session 2 - Illness Scripts 2.pptx
- F. Session 2 - Small-Group Facilitator Guide.docx
- H. Session 3 - Small-Group Facilitator Guide.docx
- I. Session 3 - Small-Group Handout.docx
- K. Session 4 - Small-Group Facilitator Guide.docx
- L. Session 4 - Small-Group Handout.docx
- N. Postimplementation Survey.docx
- _Educational Summary Report_11447.pdf
